# Supplementary material for: Pseudomonas in Meat Processing Environments
Source: Foods. 2025 May 2;14(9):1615. doi: 10.3390/foods14091615 (PMC12071725; doi:10.3390/foods14091615)
Supplement: Supplementary file 1 [file foods-14-01615-s001.zip]

Archive with 1 entries (1 files):
- foods-3566977-supplementary.xlsx
