# Supplementary material for: Pseudomonas in Meat Processing Environments
Source: Foods. 2025 May 2;14(9):1615. doi: 10.3390/foods14091615 (PMC12071725; doi:10.3390/foods14091615)
Supplement: Supplementary file 1 [file foods-14-01615-s001.zip › foods-3566977-supplementary.xlsx]

## Sheet: Table S1
Table S1. Published studies with species of Pseudomonas reported in raw red meat products including beef, pork, and lamb
Note: VP, vacuum-packaged; MAP, modified atmosphere packaging; AP, air packaging
Year of publishing	Reference	Meat products	Most abundant Pseudomonas species	Identification method
1982	Molin and Ternström, 1982	Beef and pork	P. fragi (91/126 in all Pseudomonas) followed by P. fluorescens (7/126) and other Pseudomonas sp. (8/126)	Biochemical tests
1982	Shaw and Latty, 1982	Spoiled beef and pork	P. fragi (84/107 in all Pseudomonas) followed by other Pseudomonas sp. (23/107)	Biochemical tests
1983	Blickstad and Molin, 1983	Lean_AP pork loins_0oC	P. fragi (93% in all bacterial species)	Biochemical tests
1983	Blickstad and Molin, 1983	Lean_AP pork loins_4oC	P. fragi (63% in all bacterial species) followed by P. fluoresces (10%) and other Pseudomonas sp. (12%)	Biochemical tests
1983	Blickstad and Molin, 1983	Fat_AP pork loins_0oC	P. fragi (65% in all bacterial species) followed by P. fluoresces (2%) and other Pseudomonas sp. (12%)	Biochemical tests
1983	Blickstad and Molin, 1983	Fat_AP pork loins_4oC	P. fragi (38% in all bacterial species) followed by P. fluoresces (10%) and other Pseudomonas sp. (22%)	Biochemical tests
1984	Shaw and Latty, 1984	Beef, pork, and lamb at the point of spoilage or right before	P. fragi (74.5% in all Pseudomonas) followed by P. fluorescens (4.8%), P. putida (0.1%) and Pseudomonas sp.	Biochemical tests
1986	Molin and Ternström, 1986	Spoiled beef and pork	P. fragi (62% in all Pseudomonas) followed by P. lundensis (19%), P. fluorescens (13.5%), and other Pseudomonas spp.	Biochemical tests
2007	Franzetti and Scarpellini, 2007	Ground beef (Not spoiled)	P. fragi (13/16 Pseudomonas) followed by P. migulae (2/16) and P. fluorescens (1/16)	RFLP ITS1 and 16S rRNA gene sequencing
2007	Olofsson et al., 2007	Beef stored at 4oC for 8d	P. panacis/P. brennerii (88% in all bacterial species) and other Pseudomonas spp.	Partial 16S rRNA gene sequencing
2012	Doulgeraki and Nychas, 2012	MAP minced beef in the presence or absence of essential oil	P. fragi, P. putida, P. fluorescens and Pseudomonas sp.	16S rRNA gene DGGE; 16S rRNA gene sequencing; and PCR that can differentiation Pseudoomonas species
2017	Stellato et al., 2017	Fresh beef and pork cuts	P. fragi (87.37% among Pseudomonas) followed by P. jessenii (7.05%), P. fluorescens (4.39%), P. psychrophila (0.29%), and P. syringe (0.21%)	Sequencing of V1-V3 region of the 16S rRNA gene
2018	Botta et al., 2018	VP beef steaks not treated or treated with aqueous ozone and electrolyzed water	P. fragi	RNA-based 16S rRNA gene amplicon sequencing
2018	Yang et al., 2018	80% O2 - MAP beef steaks	P. fragi	16S rRNA gene amplicon sequencing--V4 region
2019	Hilgarth et al., 2019	>70% O2 - MAP minced beef	P. fragi followed by P. lundensis and P. weihenstephanensis	MALDI-TOF MS
2019	Wang et al., 2019	AP lamb at 4oC for 5 days	P. fragi followed by P. fluorescens	PCR-DGGE
2022	Yang et al., 2022	50% O2 and 50% N2 - MAP beef steaks	P. fragi (70% in all Pseudomonas species) followed by P. versuta (15%), P. weihenstephanensis (12.5%), P. psychrophila (2.5%)	16S rRNA gene amplicon sequencing--V3 and V4 region
2022	Yang et al., 2022	50% O2, 40% CO2, 10% N2 MAP beef steaks	P. versuta (75% in all Pseudomonas species) followed by P. fragi (10%), P. fluorescens (7.5%), P. lundensis (2.5%), P. weihenstephanensis (2.5%), and P. taetrolens (2.5%)	16S rRNA gene amplicon sequencing--V3 and V4 region
2024	Sequino et al., 2024	AP beef	P. paraversuta followed by P. versuta and P. fragi	Metagenomics sequencing

## Sheet: Table S2
Table S2. Predominant Pseudomonas species in plants processing raw red meat products including beef, pork, and lamb.
Year of publishing	Reference	Country	Room function	Meat type	Sampling time	Most abundant Pseudomonas species	Identification method	Sample type/site
2020	Zwirzitz et al., 2020	Austria	Slaughter	Pork	During operation	P. fragi (0.1% in all bacterial species), P. syringe (0.02%), P. migulae (0.01%)	Full-length 16S rRNA gene amplicon sequencing (PacBio)	Evisceration gloves, evisceration knives, classification gloves, evisceration aprons, lock shoes, splitting saws, evisceration railings, lock hands
2021	Zwirzitz et al., 2021	Austria	Meat cutting	Pork	During operation	P. fragi (1.7% in all bacterial species), P. psychrophila (0.4%), P. syringe (0.1%), P. fluorescens (0.04%), P. migulae (0.03%)	Full-length 16S rRNA gene amplicon sequencing (PacBio)	Pre-cutting saw, trimming aprons, cooling chamber walls, packaging gloves, trimming knives, trimming conveyor belts, and trimming gloves
2024	Xu et al., 2024	Canada	Slaughter, chilling, fabrication, packaging, storage	Pork	Before and after cleaning and sanitation	P. gessardii, P. fragi, P. weihenstephanensis, P. libanensis, and P. lurida/poae were the top 5 most predominant species	Full-length 16S rRNA gene sequencing of recovered isolates	Various food contact and non-contact surfaces
2024	Xu et al., 2024	Canada	Slaughter, chilling, fabrication, packaging, storage	Pork	Before and after cleaning and sanitation	P. shahriarae, P. paracarnis, Pseudomonas sp., P. iridis, and P. bubulae were the top 5 most predominant species	Whole genome sequencing of recovered isolates (Nanopore)	Various food contact and non-contact surfaces
2024	Sequino et al., 2024	Greece	Slaughter, and ratail distribution	Beef	After cleaning and sanitation	P. fragi followed by P. immobilis and P. versuta	Metagenomics sequencing	Deboning tables, machining tools, meat containers, mincing machine, production/transportation walls, swinging corridor doors
2019	Hascoet et al., 2019	Iberian	Slaughter, meat cutting, slicing and packaging, and sausage making	Pork	After cleaning and sanitation	P. fluorescens (40% in all Pseudomonas species), P. luteola (40.00%), and P. stutzeri (20.00%)	Biochemical tests	Coupons placed on the floors, slicers, storage cabinet for tools, and sausage transportation carts, vacuum machine, sink.
2016	Bakhtiary et al., 2016	Iran	Slaughter, cutting, and deboning	Beef and lamb	After cleaning and sanitation	P. fluorescens (8%, beef; 6%, lamb)	Sequencing of partial 16S rRNA gene	Environmental surfaces, knives, and hands of workers
2017	Stellato et al., 2017	Italy	Retail distribution	Beef and pork	During operation	P. fragi (88.39% in all Pseudomonas species) followed by P. fluorescens (5.26%), P. jessenii (3.42%), P. psychrophila (0.68%), P. syringe (0.09), and Pseudomonas sp.	Pyrosequencing of V1-V3 region of 16S rRNA gene, and oligotyping	Knives, chopping boards, and the butcher's hands
2020	Botta et al., 2020	Italy	Meat deboning and secondary processing	Beef	Before cleaning, after cleaning and sanitation, and after ozone treatments	P. weihenstephanensis (60 oligotypes in all Pseudomonas), P. deceptionensis (39 oligotypes), P. fragi (21 oligotypes), P. gessardii (19 oligotypes), P. stutzeri (9 oligotypes), P. lactis (7 oligotypes)	RNA-based sequencing of 16S rRNA amplicons	Chopping boards, conveyor belts, equipment, and tables (smooth steel surfaces).
2021	Cobo-Díaz et al., 2021	Spain	Meat cutting, chilling, packaging, and storage rooms, and warehouse for tools	Pork	After cleaning and sanitation	P. poae (4.1% in all bacterial species), Pseudomonas sp. WCS374 (2.7%), P. proteolytica (2.5%), P. fragi (1.9%), P. fluorescens (1.2%), P. aeruginosa (1.2%) and others	Metagenomics sequencing	Surfaces of drains, equipment, floors, knives, tables,and trays
2023	Alvarez-Molina et al., 2023	Spain	Slaughter and retail distribution	Beef, pork, and lamb, and chicken	During operation	P. fluorescens, P. fragi, P. putida, P. lundensis, and P. psychrophila as the top 5	Metagenomics sequencing	Floors, walls, drains, footwear, hairnets, tables and knives
2023	Palanisamy et al., 2023	U.S.	Hotscale, hotbox, cooler, processing, and grind room	beef	During operation	P. fluorescens followed by P. psychrophila, and Pseudomonas sp. LG1D9	Metagenomics sequencing	Drains
2016	Yang et al., 2016	U.S.	Meat cutting	Beef	During operation	P. proteolytica (2% in all bacterial species), P. fragi (0.6%), Pseudomonas sp. TMW 2.1634 (0.6%), P. aeruginosa (0.3%), and P. psychrophila (0.3%) as the top 5 species	Metagenomics sequencing	Conveyor belts
